# Supplementary material for: Pediatric Fibrous Dysplasia of the Skull Base: Update on Management and Treatment
Source: Brain Sci. 2024 Nov 29;14(12):1210. doi: 10.3390/brainsci14121210 (PMC11674249; doi:10.3390/brainsci14121210)
Supplement: Supplementary file 1 [file brainsci-14-01210-s001.zip]

Archive with 1 entries (1 files):
- brainsci-3285507-supplementary.pdf
